# Supplementary material for: Pan-cancer analysis of non-coding recurrent mutations and their possible involvement in cancer pathogenesis
Source: NAR Cancer. 2021 Mar 22;3(1):zcab008. doi: 10.1093/narcan/zcab008 (PMC8210231; doi:10.1093/narcan/zcab008)
Supplement: zcab008_Supplemental_Files [file zcab008_supplemental_files.zip]

Archive with 2 entries (2 files):
- figure_16_S.pdf
- Table13_S.xlsx
