# Supplementary material for: Pan-cancer analysis of non-coding recurrent mutations and their possible involvement in cancer pathogenesis
Source: NAR Cancer. 2021 Mar 22;3(1):zcab008. doi: 10.1093/narcan/zcab008 (PMC8210231; doi:10.1093/narcan/zcab008)
Supplement: zcab008_Supplemental_Files [file zcab008_supplemental_files.zip › Table13_S.xlsx]

## Sheet: Supplementary Table 1
Supplementary Table S1. The distribution of 21,574 mutation sites for recurrence.
Number of samples	Positions
1	11917
2	3367
3	1583
4	1007
5	695
6	471
7	381
8	313
9	250
10	236
11	169
12	156
13	128
14	108
15	102
16	84
17	78
18	65
19	63
20	43
21	42
22	35
23	40
24	17
25	25
26	26
27	33
28	20
29	16
30	21
31	9
32	12
33	5
34	10
35	5
36	3
37	2
38	4
39	3
40	1
41	2
43	3
44	5
45	3
46	1
47	1
48	2
49	2
50	1
52	1
53	1
55	2
58	1
59	1
65	1
67	1
71	1

## Sheet: Supplementary Table 2
Supplementary Table S2. A list of extracted TFBS with shared samples.
chr	start	end	transcription factor	track score from JASPAR	strand	muts (total)	muts (expression data available)	contact gene	p value	q value	expression up/down (muts - WT)	average Δbit (muts - WT)	BLCA	BRCA	CESC	COAD	GBM	HNSC	KICH	KIRC	KIRP	LGG	LIHC	LUAD	LUSC	OV	PRAD	READ	SARC	SKCM	STAD	THCA	UCEC
chr5	1295246	1295260	CTCFL	434	+	29	29	SLC6A18	1.10989e-08	7.29198e-06	down	1.3505	2	0	0	0	7	2	0	0	0	1	0	0	0	0	0	0	0	17	0	0	0
chr16	56849803	56849814	GCM1	408	+	8	7	SLC12A3	0.00137012	0.214285	down	-1.13206	0	0	0	1	0	3	0	1	0	0	1	0	0	0	0	0	0	1	0	0	0
chr19	8583222	8583235	KLF9	411	-	25	23	MYO1F	0.00685822	0.214285	down	-0.341003	0	2	0	0	3	0	1	1	0	1	1	4	1	0	1	0	1	2	2	0	3
chr12	6996004	6996016	ZNF384	455	-	5	5	LAG3	0.00773148	0.214285	up	-0.0224951	0	0	0	3	1	0	0	0	0	0	0	0	0	0	0	1	0	0	0	0	0
chr10	115511589	115511598	SOX9	435	-	19	19	PLEKHS1	0.0077911	0.214285	down	-0.771507	9	3	1	0	0	0	0	0	0	0	0	3	1	0	0	0	0	0	0	2	0
chr7	97602335	97602347	MEF2A	401	-	14	12	TECPR1	0.00904865	0.214285	up	-0.0425577	0	1	0	1	2	1	0	0	0	0	0	0	1	2	0	0	0	3	0	1	0
chr7	100075972	100075985	KLF9	459	-	20	18	LRCH4	0.00945455	0.214285	down	-0.0115646	1	4	0	0	0	0	0	2	0	0	1	1	1	1	0	0	2	2	0	3	0
chr20	43239140	43239153	KLF9	429	+	34	31	HNF4A	0.0120601	0.214285	up	-0.0137896	1	3	0	1	1	3	2	0	1	1	1	0	5	1	1	0	1	2	0	6	1
chr1	150760647	150760660	KLF9	429	-	38	35	ENSA	0.014099	0.214285	down	-0.0055844	1	2	0	4	1	1	0	1	0	1	0	3	3	2	2	1	3	3	4	3	0
chr11	12326201	12326221	RREB1	498	+	28	27	TEAD1	0.01472	0.214285	down	-0.770423	0	5	0	3	2	0	1	1	1	2	1	2	2	0	0	0	0	0	5	2	0
chr7	100075953	100075974	ZNF263	468	+	7	6	NYAP1	0.0160378	0.214285	down	-0.235475	0	1	0	0	1	0	0	0	0	0	0	0	1	0	0	0	0	0	0	3	0
chr9	35658040	35658051	CDX2	422	-	5	5	HRCT1	0.0168195	0.214285	up	-1.00651	0	3	0	0	0	0	0	0	0	0	0	1	0	0	0	0	0	0	1	0	0
chr19	38985485	38985495	ZNF740	485	+	7	6	RYR1	0.0169274	0.214285	down	1.35643	0	1	1	0	0	0	0	0	0	0	0	0	1	0	0	0	0	1	1	1	0
chr7	116271946	116271959	KLF9	405	-	32	28	CAPZA2	0.0171896	0.214285	up	-0.748114	1	2	0	1	2	0	1	0	1	0	0	2	0	3	2	0	2	2	2	4	3
chr7	73036834	73036846	ZNF384	560	-	8	8	VPS37D	0.0175853	0.214285	down	-0.226417	0	1	0	0	0	0	0	0	0	1	0	0	1	0	1	1	1	0	0	2	0
chr20	62063922	62063933	TFAP2A	404	+	6	6	KCNQ2	0.0176138	0.214285	down	0.0105976	0	0	0	0	0	0	1	1	1	1	0	2	0	0	0	0	0	0	0	0	0
chr8	11342498	11342519	ZNF263	539	+	9	7	BLK	0.0190422	0.214285	down	-0.526665	0	0	0	1	0	2	0	0	0	0	2	1	0	0	0	0	1	0	0	0	0
chr4	91049655	91049670	ZSCAN4	472	-	25	20	GPRIN3	0.0190574	0.214285	up	-1.07507	0	0	1	4	0	1	1	0	0	2	0	1	2	0	2	0	1	1	0	2	2
chr2	119605316	119605328	ZNF384	560	-	5	5	EN1	0.0203952	0.214285	up	-0.263557	0	2	0	0	1	0	0	0	0	0	0	0	0	0	0	0	1	0	0	0	1
chr3	187009822	187009837	ZSCAN4	456	-	10	9	BCL6	0.021312	0.214285	down	-0.562684	1	3	0	1	0	0	2	0	0	0	0	0	0	0	1	0	0	1	0	0	0
chr9	112629481	112629496	ZSCAN4	501	-	9	8	FRRS1L	0.0213334	0.214285	down	-1.04711	0	0	0	0	0	0	1	0	1	0	0	0	0	0	1	0	2	0	1	0	2
chr2	74788365	74788380	SP2	457	-	8	7	ANKRD30BL	0.0219177	0.214285	down	-1.32439	0	1	0	0	2	0	0	1	0	0	0	0	0	0	1	0	1	0	0	0	1
chr22	38187756	38187777	IRF1	420	-	29	24	PDXP	0.0223382	0.214285	up	-0.00311233	0	5	1	2	0	1	2	2	0	0	0	0	1	1	1	0	0	0	1	3	4
chr2	74788353	74788374	ZNF263	461	+	14	12	DQX1	0.022525	0.214285	up	-0.1102	0	3	0	0	1	0	0	1	0	0	0	0	0	0	1	1	1	1	1	0	2
chr19	34288187	34288197	Tcfl5	426	-	5	5	PEPD	0.0243644	0.214285	up	-0.0314281	0	0	0	0	1	1	0	0	0	0	1	0	1	0	0	0	0	0	1	0	0
chr16	3821808	3821820	ZNF384	560	-	8	7	TRAP1	0.0248627	0.214285	up	0.00184663	0	1	0	0	0	3	0	0	0	0	0	1	0	1	0	0	0	0	1	0	0
chr14	75039025	75039046	ZNF263	410	+	16	14	ZNF410	0.0266173	0.214285	up	-0.194701	0	0	1	2	0	1	0	0	0	0	1	2	0	0	0	0	0	0	0	2	5
chr22	19584898	19584919	IRF1	415	+	6	6	GNB1L	0.0308039	0.214285	down	-0.00533614	0	0	0	0	0	0	1	0	0	0	0	1	1	0	0	0	0	0	3	0	0
chr12	49581387	49581399	ZNF384	440	+	6	5	DHH	0.0317292	0.214285	down	-0.00256922	0	1	0	1	0	0	0	1	0	0	0	0	0	0	1	0	0	0	0	0	1
chr2	74788356	74788371	SP2	427	-	8	6	AUP1	0.0322996	0.214285	up	0.127554	0	3	0	0	0	0	0	0	0	0	0	0	0	0	0	1	0	1	0	0	1
chr1	19326536	19326547	SP1	404	-	20	19	ALDH4A1	0.0331211	0.214285	up	-0.553496	1	4	1	1	1	0	1	0	2	0	1	0	3	1	1	0	0	1	0	1	0
chr6	166946333	166946346	KLF9	451	-	15	14	RPS6KA2	0.0349884	0.214285	up	0.0597899	1	3	1	0	0	0	1	0	0	0	1	1	1	1	0	0	2	0	1	1	0
chr1	78446025	78446038	KLF9	451	-	7	7	DNAJB4	0.0390616	0.214285	up	-0.090695	1	0	0	0	1	0	0	0	0	0	0	1	1	0	1	0	0	0	0	2	0
chr18	3664216	3664236	RREB1	557	+	16	14	MYL12A	0.0408403	0.214285	up	0.771209	0	4	0	1	0	0	1	1	0	0	2	2	0	0	0	0	2	1	0	0	0
chr3	39188723	39188738	ZSCAN4	460	-	8	7	CX3CR1	0.0416244	0.214285	down	-1.05937	0	3	0	0	0	1	0	0	0	0	0	1	0	0	0	0	0	0	0	1	1
chr12	54753715	54753727	ZNF384	530	-	6	6	COPZ1	0.0426418	0.214285	down	0.00648102	0	0	0	0	1	0	1	1	0	0	0	1	0	0	0	0	0	0	2	0	0
chr17	40780054	40780071	PBX3	492	-	9	8	TUBG2	0.0443037	0.214285	up	-1.07965	0	1	2	0	0	0	0	0	0	1	0	1	2	0	0	0	0	0	0	0	1
chr7	75479319	75479331	ZNF384	450	+	7	7	CCL26	0.0451729	0.214285	up	-0.151029	0	0	0	1	0	1	0	0	0	0	0	0	1	0	0	0	1	1	1	0	1
chr3	39188726	39188739	KLF9	405	-	7	6	XIRP1	0.0471354	0.214285	down	-0.370377	0	3	0	0	0	1	0	0	0	0	0	1	0	0	0	0	0	0	0	1	0
chr12	93769251	93769263	MEF2A	401	-	12	11	EEA1	0.0479096	0.214285	up	-0.409042	0	0	2	0	0	1	0	0	1	0	0	0	1	0	0	0	4	0	0	1	1
chr10	91241434	91241447	KLF9	459	-	13	12	IFIT1	0.0500199	0.220954	up	-0.0179369	0	0	0	3	0	1	1	0	0	0	0	1	0	0	0	2	1	0	2	1	0
chr11	62609322	62609337	GRHL2	487	+	8	8	B3GAT3	0.0501099	0.220954	up	-0.0350823	0	3	0	1	0	0	0	0	0	0	0	2	1	0	0	0	0	0	1	0	0
chr12	112187580	112187592	ZNF384	450	-	14	13	MAPKAPK5	0.0518371	0.224371	up	-0.27171	2	2	1	0	1	0	0	1	0	0	1	0	0	1	0	0	2	0	0	0	2
chr1	156699209	156699230	IRF1	439	+	7	7	MRPL24	0.0537381	0.224371	down	-0.739969	0	1	0	0	1	0	0	0	0	0	1	0	0	0	1	0	0	0	1	1	1
chr3	186527341	186527362	ZNF263	467	+	13	13	TBCCD1	0.0551742	0.224371	up	-0.472743	0	2	0	0	0	3	0	0	0	0	0	1	3	0	0	0	0	0	0	1	3
chr1	84765353	84765365	Foxd3	437	+	7	6	DNASE2B	0.055208	0.224371	down	-0.987273	0	1	0	2	0	0	0	0	1	0	0	0	0	0	0	0	0	0	0	0	2
chr20	44736369	44736381	ZNF384	585	+	17	15	SLC12A5	0.0565157	0.224371	down	-0.217018	0	1	0	1	1	1	0	0	1	0	0	0	2	2	0	0	2	1	2	1	0
chr15	90631023	90631040	Rhox11	415	-	7	6	PEX11A	0.0572126	0.224371	down	-0.475666	0	1	0	0	2	0	0	1	0	0	0	0	1	0	0	0	0	0	1	0	0
chr9	118915722	118915743	IRF1	473	-	8	7	PAPPA	0.0578167	0.224371	up	-1.09016	0	0	0	1	1	0	0	0	0	0	0	0	0	0	0	0	1	1	0	0	3
chr4	6662472	6662493	ZNF263	780	+	8	8	MRFAP1	0.0611301	0.224371	up	0.258537	0	0	1	0	2	1	0	0	0	1	0	0	1	1	0	0	0	0	1	0	0
chr7	142980979	142980992	KLF9	429	+	31	28	ZYX	0.0633737	0.228134	down	-0.0106719	0	2	2	3	1	1	0	1	1	2	2	0	2	0	2	0	0	1	3	4	1
chr9	98276910	98276930	RREB1	498	-	11	10	FANCC	0.0644365	0.228134	down	-0.128967	1	1	0	0	0	0	0	0	1	0	0	0	0	0	0	0	3	0	2	2	0
chr11	85884796	85884809	KLF9	429	+	21	19	PICALM	0.0649331	0.228134	up	-0.00438502	0	2	0	1	2	0	1	0	1	1	1	0	1	1	1	1	1	2	1	0	2
chr12	105432052	105432072	RREB1	506	+	22	16	NFYB	0.0658159	0.22924	down	-0.467962	0	0	0	0	1	1	2	1	0	0	1	1	1	0	0	0	3	1	1	2	1
chr22	39380611	39380623	ZNF384	434	-	5	5	APOBEC3H	0.0672979	0.22924	up	0.0152324	0	0	0	0	0	0	0	0	0	0	0	1	0	0	0	0	0	0	1	0	3
chr16	4263395	4263416	IRF1	471	+	9	7	DNAJA3	0.0673414	0.22924	up	-0.0217014	0	0	0	1	0	0	0	0	1	0	1	0	0	1	0	0	0	0	2	1	0
chr11	94440414	94440427	KLF9	411	-	26	25	PIWIL4	0.0682972	0.231295	down	-0.253373	1	1	0	2	1	1	1	0	1	1	1	0	4	0	1	0	0	1	3	3	3
chr20	43239121	43239142	ZNF263	425	-	40	38	R3HDML	0.0719394	0.24238	down	0.106018	2	2	0	2	1	3	1	0	0	3	1	0	5	0	4	0	2	3	3	5	1
chr6	134965854	134965867	KLF9	429	+	26	24	SGK1	0.0729084	0.244392	up	-0.010138	2	0	2	0	2	2	0	0	0	0	0	1	1	0	2	0	2	0	4	3	3
chr12	6382404	6382419	ZSCAN4	462	-	10	9	GAPDH	0.0742895	0.247061	up	-0.0329049	0	0	0	2	0	0	0	1	0	0	0	0	1	0	1	1	0	2	1	0	0
chr3	187009825	187009838	KLF9	402	-	14	11	DNAJB11	0.0783477	0.247061	up	-0.0492858	1	3	0	1	0	0	3	0	0	0	0	0	0	0	1	0	0	1	0	1	0
chr11	86002952	86002973	IRF1	416	-	17	15	SYTL2	0.079533	0.247061	down	-0.615334	0	0	1	0	0	0	0	0	0	0	1	3	3	0	0	1	1	0	3	2	0
chr9	124507912	124507932	RREB1	541	-	5	5	NDUFA8	0.0816473	0.247061	down	0.364201	0	1	0	0	0	0	0	0	0	1	0	2	0	0	0	0	0	1	0	0	0
chr10	104814047	104814068	IRF1	480	+	5	5	PPRC1	0.0819777	0.247061	down	-1.22673	0	1	0	2	0	1	0	0	0	0	0	0	0	0	0	0	0	0	1	0	0
